# Supplementary material for: Intercellular Adhesion Molecule-1 Enhances Myonuclear Transcription during Injury-Induced Muscle Regeneration
Source: Int J Mol Sci. 2022 Jun 24;23(13):7028. doi: 10.3390/ijms23137028 (PMC9267068; doi:10.3390/ijms23137028)
Supplement: Supplementary file 1 [file ijms-23-07028-s001.zip]

Archive with 3 entries (3 files):
- ICAM-1 Table 1 Nuclei vs Volume.tif
- ICAM-1 Table 2 Multiple Regression - Populations vs Volume.tif
- ICAM-1 Table 3 Multiple Regression - Populations vs ID.tif
